# Supplementary material for: Indirect ELISA Using Multi-Antigenic Dominants of VP1, VP2, and VP3 Recombinant Protein to Detect Antibodies Against Senecavirus A in Pigs
Source: Vet Sci. 2026 Jan 15;13(1):90. doi: 10.3390/vetsci13010090 (PMC12846615; doi:10.3390/vetsci13010090)
Supplement: Supplementary file 1 [file vetsci-13-00090-s001.zip]

Archive with 1 entries (1 files):
- vetsci-4070342-supplementary.pptx
